# Supplementary material for: Three new cryptic species of Euglossa from Brazil (Hymenoptera, Apidae)
Source: Zookeys. 2012 Sep 21;(222):47–68. doi: 10.3897/zookeys.222.3382 (PMC3459030; doi:10.3897/zookeys.222.3382)
Supplement: XML Treatment for Euglossa clausi [file zookeys.222.3382-treatment1.xml]

<!DOCTYPE tp:taxon-treatment
  PUBLIC "-//TaxonX//DTD Taxonomic Treatment Publishing DTD v0 20100105//EN" "tax-treatment-NSO.dtd">
<tp:taxon-treatment xmlns:tp="http://www.plazi.org/taxpub"><tp:treatment-meta><mixed-citation publication-type="journal"><person-group><name><surname>Nemésio</surname><given-names>André</given-names></name><name><surname>Engel</surname><given-names>Michael S.</given-names></name></person-group><article-title>Three new cryptic species of 
                    <italic>Euglossa</italic> from Brazil (Hymenoptera, Apidae)
                </article-title><source>Zookeys</source><day>21</day><month>9</month><year>2012</year><volume>2012</volume><issue>222</issue><fpage>47</fpage><lpage>68</lpage><pub-id pub-id-type="doi">10.3897/zookeys.222.3382</pub-id></mixed-citation></tp:treatment-meta><tp:nomenclature><tp:taxon-name>
                            <tp:taxon-name-part taxon-name-part-type="genus">Euglossa</tp:taxon-name-part>
                            <tp:taxon-name-part taxon-name-part-type="species">clausi</tp:taxon-name-part>
                        <object-id xmlns:xlink="http://www.w3.org/1999/xlink" xlink:type="simple">urn:lsid:zoobank.org:act:D52A8C97-75AD-4F25-8450-B0CC4DA5D103</object-id>
								<object-id xmlns:xlink="http://www.w3.org/1999/xlink" xlink:type="simple">http://species-id.net/wiki/Euglossa_clausi</object-id>
								</tp:taxon-name><tp:taxon-status xmlns:xlink="http://www.w3.org/1999/xlink" xlink:type="simple">sp. n.</tp:taxon-status><xref ref-type="fig" rid="F1">Figures 1</xref><xref ref-type="fig" rid="F2"/><xref ref-type="fig" rid="F3">11</xref></tp:nomenclature><tp:treatment-sec sec-type="Holotype"><title>Holotype.</title><p>♂, with the following data: “Euglossini do PERD, Pq. E. Rio Doce, 3859-11105” and “Marliéria, MG, Brasil, 04/07/1999, A. Nemésio” (UFMG). Details of the type locality are: Parque Estadual do Rio Doce (<named-content xmlns:xlink="http://www.w3.org/1999/xlink" content-type="dwc:verbatimCoordinates" xlink:type="simple">19°43'S, 42°34'W</named-content>; 200 m a.s.l.), in the municipality of Marliéria, state of Minas Gerais, southeastern Brazil.
                        </p></tp:treatment-sec><tp:treatment-sec sec-type="Paratypes"><title>Paratypes.</title><p>3♂♂, with the following label data: “Euglossini do PERD, Pq. E. Rio Doce, 3859-11106” and “Marliéria, MG, Brasil, 04/07/1999, A. Nemésio”; “idem, 3872-11131” and “idem” (UFMG); “idem, 3876-11137” and “idem” (UFMG). 1♂, “Brazil, E. Santo, No. Linhares, 12.xi.1968, R.L. Dressler” (FMNH). 1♂, “Brazil, Bahia, Res. Mte. Pascoal, 8.xi.1968, R.L. Dressler” (FMNH). 1♂, “Brazil, E. Santo, Conceicao da Barra, 10.xi.1968, R.L. Dressler” (FMNH). 1♂, “Brazil, Bahia, Itabuna, 19.vi.1971, H. Kennedy, cineole” (SEMC). 1♂, “Brazil, Bahia, Itabuna, 6.xi.1968, R.L. Dressler” (SEMC).</p></tp:treatment-sec><tp:treatment-sec sec-type="Diagnosis"><title>Diagnosis.</title><p><italic><tp:taxon-name>Euglossa clausi</tp:taxon-name></italic> can be distinguished readily from both <italic><tp:taxon-name>Euglossa crassipunctata</tp:taxon-name></italic> and <italic><tp:taxon-name>Euglossa sapphirina</tp:taxon-name></italic> owing to its larger size (ca. 15% larger than both species), and a combination of integumental coloration that exactly matches neither of the aforementioned species (and for this reason has been confused with both: <italic>vide</italic> <xref ref-type="bibr" rid="B30">Nemésio 2009</xref>: 85–87). The paraocular ivory markings in <italic><tp:taxon-name>Euglossa clausi</tp:taxon-name></italic> are wider below (<xref ref-type="fig" rid="F1">Fig. 3</xref>) than in both <italic><tp:taxon-name>Euglossa crassipunctata</tp:taxon-name></italic> and <italic><tp:taxon-name>Euglossa sapphirina</tp:taxon-name></italic>. The metatibia and sterna (<xref ref-type="fig" rid="F1">Figs 1</xref>, <xref ref-type="fig" rid="F2">6</xref>) are blue, contrasting<!--PageBreak--> the otherwise green metasoma, a color combination not found in <italic><tp:taxon-name>Euglossa crassipunctata</tp:taxon-name></italic> (green metasoma, including the sterna, and metatibia) and <italic><tp:taxon-name>Euglossa sapphirina</tp:taxon-name></italic> (blue throughout). The apical setae of S7 of <italic><tp:taxon-name>Euglossa clausi</tp:taxon-name></italic> are distributed throughout the invaginated section and the posterolateral projections of the anterior section of S8 angled but not prominent, instead being more strongly developed in <italic><tp:taxon-name>Euglossa moratoi</tp:taxon-name></italic> (<xref ref-type="fig" rid="F3">Figs 7, 8</xref>), as is the development of the basolateral projections of the posterior section. The gonostylus of <italic><tp:taxon-name>Euglossa clausi</tp:taxon-name></italic> is more straight or even slightly downcurved (<xref ref-type="fig" rid="F3">Figs 9–11</xref>), relative to that of <italic><tp:taxon-name>Euglossa moratoi</tp:taxon-name></italic> (<xref ref-type="fig" rid="F7">Figs 23–25</xref>), and both differ from the terminalia of <italic><tp:taxon-name>Euglossa crassipunctata</tp:taxon-name></italic> (<xref ref-type="fig" rid="F4">Figs 12–15</xref>).
                        </p></tp:treatment-sec><tp:treatment-sec sec-type="Description"><title>Description.</title><p>♂: Body length ca. 10.0 mm; forewing length ca. 7.7 mm; head width 4.4 mm; interorbital distance at level of antennal sockets 2.5 mm; maximum interorbital distance 2.7 mm; labiomaxillary complex in repose reaching tip of body; scape length 0.8 mm; compound eye length 2.7 mm; mesoscutellum width 2.5 mm, length 1.2 mm; abdominal width 4.2 mm.</p><p><italic>Coloration and vestiture</italic>: Clypeus and upper frons dark blue, remainder of head greenish-blue (<xref ref-type="fig" rid="F1">Fig. 3</xref>); ivory paraocular markings well developed, reaching malar area, wider below; anterior surface of antennal scape black with very minute ivory marking in some specimens (including holotype); mesoscutum, mesoscutellum, and metasoma bluish-green (<xref ref-type="fig" rid="F1">Figs 1, 2</xref>). Wing membranes lightly infumate. Pubescence very sparse, predominantly fulvous setae on metasoma and around antennal sockets, black and fulvous setae on mesosoma, black setae especially on mesoscutum (compared to predominantly fulvous setae in <italic><tp:taxon-name>Euglossa moratoi</tp:taxon-name></italic>). Protibia and probasitarsus fringed with dense fulvous setae; velvet area occupying all ventral surface of mesotibia, posterior mesotibial tuft approximately one-third size of anterior tuft, almost an isosceles triangle in shape, merging with anterior tuft; anterior mesotibial tuft oval, about three times larger than posterior tuft (<xref ref-type="fig" rid="F2">Figs 4, 5</xref>); metatibia oblong-rhomboid, inflated (<xref ref-type="fig" rid="F2">Fig. 6</xref>).
                        </p><p><italic>Punctation</italic>: Mesoscutum with punctation separated by a puncture width or less, with large circular punctures; punctures on mesoscutellum sparser than on mesos<!--PageBreak-->cutum medioposteriorly, separated there by a puncture width or greater, with larger circular punctures. Punctation on discal base of T1 with large circular punctures of roughly same size more clearly defined medially than in other species and separated by less than a puncture width; punctures of T1–T6 dense, comprised of minute circular punctures; punctures on T7 sparser than on preceding terga, with large circular punctures; S2 with small, widely-separated tufts.
                        </p><p><italic>Terminalia</italic>: Male terminalia as in <xref ref-type="fig" rid="F3">figures 7–11</xref>. S7 slightly invaginated mesally, forming a shallow incision with converging sides forming angle of ~110°, lateral sections faintly curved; apical setae throughout invaginated section, comprising seven alveoli (with one seta each) on each side; notospiculum weak, slightly divided apically, posterolateral projections of anterior section weak, not prominent; posterior section triangular, sharply pointed, with basolateral points not as sharply developed as in <italic><tp:taxon-name>Euglossa moratoi</tp:taxon-name></italic>, slightly more rounded; anterior-most section of gonobase projected ventrally, forming angle of ~100° with remainder of ventral edge; gonostylus simple (‘type V’ of <xref ref-type="bibr" rid="B52">Ospina-Torres et al. 2006</xref>), lateral lobe pointed and slightly curved downwards; gonostylar setae long throughout; dorsal process of gonocoxa well developed, apical process evenly rounded laterally.<!--PageBreak-->
                        </p><p>♀: Unknown.</p></tp:treatment-sec><tp:treatment-sec sec-type="Etymology"><title>Etymology.</title><p>The specific epithet is a patronym honoring Dr. Claus Rasmussen, noted corbiculate bee biologist and systematist, in recognition of his years of kind collegiality.</p></tp:treatment-sec><tp:treatment-sec sec-type="Baits"><title>Baits.</title><p>Specimens of this species have been collected mostly from baits of cineole and vanillin, while a few specimens were collected from skatole.</p></tp:treatment-sec><tp:treatment-sec sec-type="Geographic distribution"><title>Geographic distribution.</title><p><italic><tp:taxon-name>Euglossa clausi</tp:taxon-name></italic> sp. n. is a widespread bee in the Atlantic forest. Males have been collected from the state of Pernambuco in the north, to the northern portion of the state of São Paulo in the south (<italic>vide</italic> <xref ref-type="bibr" rid="B30">Nemésio 2009</xref>: 115 for specific locations where this species has been recorded).
                        </p></tp:treatment-sec><tp:treatment-sec sec-type="Comments"><title>Comments.</title><p>Specimens of this species had been labeled in collections under the nomen nudum “<italic>cyanifrons</italic>”. It may be that additional material is located in other institutions under this name. In addition, individuals of this species were treated in the literature as <italic><tp:taxon-name>Euglossa sapphirina</tp:taxon-name></italic> (<xref ref-type="bibr" rid="B61">Tonhasca et al. 2002a</xref>, <xref ref-type="bibr" rid="B62">2002b</xref>, <xref ref-type="bibr" rid="B63">2003</xref>; <xref ref-type="bibr" rid="B47">Neves and Viana 2003</xref>; <xref ref-type="bibr" rid="B44">Nemésio and Silveira 2006</xref>, <xref ref-type="bibr" rid="B46">2007</xref>) or <italic><tp:taxon-name>Euglossa crassipunctata</tp:taxon-name></italic> (<xref ref-type="bibr" rid="B22">Milet-Pinheiro and Schlindwein 2005</xref>; <xref ref-type="bibr" rid="B23">Moura and Schlindwein 2009</xref>; <xref ref-type="bibr" rid="B30">Nemésio 2009</xref>, <xref ref-type="bibr" rid="B32">2010b</xref>, <xref ref-type="bibr" rid="B33">2011a</xref>, <xref ref-type="bibr" rid="B34">2011b</xref>).
                        </p><fig id="F1" position="float" orientation="portrait"><label>Figures 1–3.</label><caption><p>Photomicrographs of paratype male of <italic><tp:taxon-name>Euglossa clausi</tp:taxon-name></italic> Nemésio and Engel, sp. n. <bold>1</bold> Lateral habitus <bold>2</bold> Dorsal habitus (arrow points to rounded pronotal angle) <bold>3</bold> Facial aspect.</p></caption><graphic xmlns:xlink="http://www.w3.org/1999/xlink" xlink:href="ZooKeys-222-047-g001.jpg" position="float" orientation="portrait" xlink:type="simple"/></fig><fig id="F2" position="float" orientation="portrait"><label>Figures 4–6.</label><caption><p>Tibial characters of <italic><tp:taxon-name>Euglossa clausi</tp:taxon-name></italic> Nemésio and Engel, sp. n. <bold>4</bold> Outer surface of mesotibia <bold>5</bold> Detail of mesotibial tufts <bold>6</bold> Outer surface of metatibia.</p></caption><graphic xmlns:xlink="http://www.w3.org/1999/xlink" xlink:href="ZooKeys-222-047-g002.jpg" position="float" orientation="portrait" xlink:type="simple"/></fig><fig id="F3" position="float" orientation="portrait"><label>Figures 7–11.</label><caption><p>Male terminalia of <italic><tp:taxon-name>Euglossa clausi</tp:taxon-name></italic> Nemésio and Engel, sp. n. <bold>7</bold> Seventh metasomal sternum <bold>8</bold> Eighth sternum (note that relative proportions of the anterior section to the posterior section may be distorted owing to position of sclerite when photographed) <bold>9</bold> Genital capsule, dorsal view <bold>10</bold> Genital capsule, lateral view <bold>11</bold> Genital capsule, ventral view.</p></caption><graphic xmlns:xlink="http://www.w3.org/1999/xlink" xlink:href="ZooKeys-222-047-g003.jpg" position="float" orientation="portrait" xlink:type="simple"/></fig></tp:treatment-sec><tp:treatment-sec><!--Section generated to contain objects referenced in tp:taxon-treatment.--><fig id="F7" position="float" orientation="portrait"><label>Figures 22–25.</label><caption><p>Male terminalia of <italic><tp:taxon-name>Euglossa moratoi</tp:taxon-name></italic> Nemésio and Engel, sp. n. <bold>22</bold> Eighth metasomal sternum (note that relative proportions of the anterior section to the posterior section may be distorted owing to position of sclerite when photographed) <bold>23</bold> Genital capsule, dorsal view <bold>24</bold> Genital capsule, lateral view <bold>25</bold> Genital capsule, ventral view.</p></caption><graphic xmlns:xlink="http://www.w3.org/1999/xlink" xlink:href="ZooKeys-222-047-g007.jpg" position="float" orientation="portrait" xlink:type="simple"/></fig><fig id="F4" position="float" orientation="portrait"><label>Figures 12–15.</label><caption><p>Male terminalia of <italic><tp:taxon-name>Euglossa crassipunctata</tp:taxon-name></italic> Moure. <bold>12</bold> Eighth metasomal sternum (note that relative proportions of the anterior section to the posterior section may be distorted owing to position of sclerite when photographed) <bold>13</bold> Genital capsule, dorsal view <bold>14</bold> Genital capsule, lateral view <bold>15</bold>  Genital capsule, ventral view.</p></caption><graphic xmlns:xlink="http://www.w3.org/1999/xlink" xlink:href="ZooKeys-222-047-g004.jpg" position="float" orientation="portrait" xlink:type="simple"/></fig></tp:treatment-sec><ref-list><ref id="B30"><mixed-citation xmlns:xlink="http://www.w3.org/1999/xlink" xlink:type="simple"><person-group><name name-style="western"><surname>Nemésio</surname><given-names>A</given-names></name></person-group> (<year>2009</year>)<article-title> Orchid bees (Hymenoptera: Apidae) of the Brazilian Atlantic Forest.</article-title><source>Zootaxa </source><volume>2041</volume>: <fpage>1</fpage>-<lpage>242</lpage>.</mixed-citation></ref><ref id="B52"><mixed-citation xmlns:xlink="http://www.w3.org/1999/xlink" xlink:type="simple"><person-group><name name-style="western"><surname>Ospina-Torres</surname><given-names>R</given-names></name><name name-style="western"><surname>Parra-H</surname><given-names>A</given-names></name><name name-style="western"><surname>Gonzalez</surname><given-names>VH</given-names></name></person-group> (<year>2006</year>)<article-title> The male gonostylus of the orchid bee genus <italic>Euglossa</italic> (Apidae: Euglossini).</article-title><source>Zootaxa </source><volume>1320</volume>: <fpage>49</fpage>-<lpage>55</lpage>.</mixed-citation></ref><ref id="B61"><mixed-citation xmlns:xlink="http://www.w3.org/1999/xlink" xlink:type="simple"><person-group><name name-style="western"><surname>Tonhasca</surname><given-names>A Jr</given-names></name><name name-style="western"><surname>Blackmer</surname><given-names>JL</given-names></name><name name-style="western"><surname>Albuquerque</surname><given-names>GS</given-names></name></person-group> (<year>2002a</year>)<article-title> Abundance and diversity of euglossine bees in the fragmented landscape of the Brazilian Atlantic Forest.</article-title><source>Biotropica</source><volume>34</volume>(<issue>3</issue>): <fpage>416</fpage>–<lpage>422</lpage>.</mixed-citation></ref><ref id="B62"><mixed-citation xmlns:xlink="http://www.w3.org/1999/xlink" xlink:type="simple"><person-group><name name-style="western"><surname>Tonhasca</surname><given-names>A Jr</given-names></name><name name-style="western"><surname>Blackmer</surname><given-names>JL</given-names></name><name name-style="western"><surname>Albuquerque</surname><given-names>GS</given-names></name></person-group> (<year>2002b</year>)<article-title> Within-habitat heterogeneity of euglossine bee populations: A re-evaluation of the evidence.</article-title><source>Journal of Tropical Ecology </source><volume>18</volume> (<issue>6</issue>): <fpage>929</fpage>-<lpage>933</lpage>.</mixed-citation></ref><ref id="B63"><mixed-citation xmlns:xlink="http://www.w3.org/1999/xlink" xlink:type="simple"><person-group><name name-style="western"><surname>Tonhasca</surname><given-names>A Jr</given-names></name><name name-style="western"><surname>Albuquerque</surname><given-names>GS</given-names></name><name name-style="western"><surname>Blackmer</surname><given-names>JL</given-names></name></person-group> (<year>2003</year>)<article-title> Dispersal of euglossine bees between fragments of the Brazilian Atlantic Forest.</article-title><source>Journal of Tropical Ecology </source><volume>19</volume> (<issue>1</issue>): <fpage>99</fpage>-<lpage>102</lpage>.</mixed-citation></ref><ref id="B47"><mixed-citation xmlns:xlink="http://www.w3.org/1999/xlink" xlink:type="simple"><person-group><name name-style="western"><surname>Neves</surname><given-names>EL</given-names></name><name name-style="western"><surname>Viana</surname><given-names>BF</given-names></name></person-group> (<year>2003</year>)<article-title> A fauna de abelhas da subtribo Euglossina (Hymenoptera: Apidae) do estado da Bahia, Brasil.</article-title> In: <person-group><name name-style="western"><surname>Melo</surname><given-names>GAR</given-names></name><name name-style="western"><surname>Alves-dos-Santos</surname><given-names>I</given-names></name></person-group> (<role>Eds</role>) <source>Apoidea Neotropica: Homenagem aos 90 Anos de Jesus Santiago Moure.</source><publisher-name>Editora UNESC [Universidade do Extremo Sul Catarinense]</publisher-name>, <publisher-loc>Criciúma</publisher-loc>, <fpage>223</fpage>–<lpage>229</lpage>. [total volume xvi+320 pp.]</mixed-citation></ref><ref id="B44"><mixed-citation xmlns:xlink="http://www.w3.org/1999/xlink" xlink:type="simple"><person-group><name name-style="western"><surname>Nemésio</surname><given-names>A</given-names></name><name name-style="western"><surname>Silveira</surname><given-names>FA</given-names></name></person-group> (<year>2006a</year>)<article-title> Edge effects on the orchid-bee fauna (Hymenoptera: Apidae) at a large remnant of Atlantic rain forest in southeastern Brazil.</article-title><source>Neotropical Entomology </source><volume>35</volume> (<issue>3</issue>): <fpage>313</fpage>-<lpage>323</lpage>. doi: <ext-link ext-link-type="uri" xlink:href="http://dx.doi.org/10.1590/S1519-566X2006000300004" xlink:type="simple">10.1590/S1519-566X2006000300004</ext-link></mixed-citation></ref><ref id="B46"><mixed-citation xmlns:xlink="http://www.w3.org/1999/xlink" xlink:type="simple"><person-group><name name-style="western"><surname>Nemésio</surname><given-names>A</given-names></name><name name-style="western"><surname>Silveira</surname><given-names>FA</given-names></name></person-group> (<year>2007</year>)<article-title> Diversity and distribution of orchid bees (Hymenoptera: Apidae: Euglossina) with a revised checklist of their species. Biogeographic and taxonomic implications.</article-title><source>Neotropical Entomology </source><volume>36</volume> (<issue>6</issue>): <fpage>874</fpage>-<lpage>888</lpage>.</mixed-citation></ref><ref id="B22"><mixed-citation xmlns:xlink="http://www.w3.org/1999/xlink" xlink:type="simple"><person-group><name name-style="western"><surname>Milet-Pinheiro</surname><given-names>P</given-names></name><name name-style="western"><surname>Schlindwein</surname><given-names>C</given-names></name></person-group> (<year>2005</year>)<article-title> Do euglossine males (Apidae, Euglossini) leave tropical rainforest to collect fragrances in sugarcane monocultures?</article-title><source>Revista Brasileira de Zoologia</source><volume>22</volume>(<issue>4</issue>): <fpage>853</fpage>–<lpage>858</lpage>. doi: <ext-link ext-link-type="uri" xlink:href="http://dx.doi.org/10.1590/S0101-81752005000400008" xlink:type="simple">10.1590/S0101-81752005000400008</ext-link></mixed-citation></ref><ref id="B23"><mixed-citation xmlns:xlink="http://www.w3.org/1999/xlink" xlink:type="simple"><person-group><name name-style="western"><surname>Moura</surname><given-names>DC</given-names></name><name name-style="western"><surname>Schlindwein</surname><given-names>C</given-names></name></person-group> (<year>2009</year>)<article-title> Mata ciliar do rio São Francisco como biocorredor para Euglossini (Hymenoptera: Apidae) de florestas tropicais úmidas.</article-title><source>Neotropical Entomology </source><volume>38</volume> (<issue>2</issue>): <fpage>281</fpage>-<lpage>284</lpage>. doi: <ext-link ext-link-type="uri" xlink:href="http://dx.doi.org/10.1590/S1519-566X2009000200018" xlink:type="simple">10.1590/S1519-566X2009000200018</ext-link></mixed-citation></ref><ref id="B32"><mixed-citation xmlns:xlink="http://www.w3.org/1999/xlink" xlink:type="simple"><person-group><name name-style="western"><surname>Nemésio</surname><given-names>A</given-names></name></person-group> (<year>2010b</year>)<article-title> The orchid-bee fauna (Hymenoptera: Apidae) of a forest remnant in northeastern Brazil, with new geographic records and an identification key to the known species of the Atlantic Forest of northeastern Brazil.</article-title><source>Zootaxa </source><volume>2656</volume>: <fpage>55</fpage>-<lpage>66</lpage>.</mixed-citation></ref><ref id="B33"><mixed-citation xmlns:xlink="http://www.w3.org/1999/xlink" xlink:type="simple"><person-group><name name-style="western"><surname>Nemésio</surname><given-names>A</given-names></name></person-group> (<year>2011a</year>)<article-title> The orchid-bee fauna (Hymenoptera: Apidae) of a forest remnant in southern Bahia, Brazil, with new geographic records and an identification key to the known species of the area.</article-title><source>Zootaxa </source><volume>2821</volume>: <fpage>47</fpage>-<lpage>54</lpage>.</mixed-citation></ref><ref id="B34"><mixed-citation xmlns:xlink="http://www.w3.org/1999/xlink" xlink:type="simple"><person-group><name name-style="western"><surname>Nemésio</surname><given-names>A</given-names></name></person-group> (<year>2011b</year>)<article-title> <italic>Euglossa marianae</italic> sp. n. (Hymenoptera: Apidae): A new orchid bee from the Brazilian Atlantic Forest and the possible first documented local extinction of a forest-dependent orchid bee.</article-title><source>Zootaxa </source><volume>2892</volume>: <fpage>59</fpage>-<lpage>68</lpage>.</mixed-citation></ref></ref-list></tp:taxon-treatment>
