# Supplementary material for: Three new cryptic species of Euglossa from Brazil (Hymenoptera, Apidae)
Source: Zookeys. 2012 Sep 21;(222):47–68. doi: 10.3897/zookeys.222.3382 (PMC3459030; doi:10.3897/zookeys.222.3382)
Supplement: XML Treatment for Euglossa moratoi [file zookeys.222.3382-treatment2.xml]

<!DOCTYPE tp:taxon-treatment
  PUBLIC "-//TaxonX//DTD Taxonomic Treatment Publishing DTD v0 20100105//EN" "tax-treatment-NSO.dtd">
<tp:taxon-treatment xmlns:tp="http://www.plazi.org/taxpub"><tp:treatment-meta><mixed-citation publication-type="journal"><person-group><name><surname>Nemésio</surname><given-names>André</given-names></name><name><surname>Engel</surname><given-names>Michael S.</given-names></name></person-group><article-title>Three new cryptic species of 
                    <italic>Euglossa</italic> from Brazil (Hymenoptera, Apidae)
                </article-title><source>Zookeys</source><day>21</day><month>9</month><year>2012</year><volume>2012</volume><issue>222</issue><fpage>47</fpage><lpage>68</lpage><pub-id pub-id-type="doi">10.3897/zookeys.222.3382</pub-id></mixed-citation></tp:treatment-meta><tp:nomenclature><tp:taxon-name>
                            <tp:taxon-name-part taxon-name-part-type="genus">Euglossa</tp:taxon-name-part>
                            <tp:taxon-name-part taxon-name-part-type="species">moratoi</tp:taxon-name-part>
                        <object-id xmlns:xlink="http://www.w3.org/1999/xlink" xlink:type="simple">urn:lsid:zoobank.org:act:78CE101D-7A27-47AD-8C6D-A980E636A432</object-id>
								<object-id xmlns:xlink="http://www.w3.org/1999/xlink" xlink:type="simple">http://species-id.net/wiki/Euglossa_moratoi</object-id>
								</tp:taxon-name><tp:taxon-status xmlns:xlink="http://www.w3.org/1999/xlink" xlink:type="simple">sp. n.</tp:taxon-status><xref ref-type="fig" rid="F5">Figures 16</xref><xref ref-type="fig" rid="F6"/><xref ref-type="fig" rid="F7">25</xref></tp:nomenclature><tp:treatment-sec sec-type="Holotype"><title>Holotype.</title><p>♂, with the following data: “EIA Porto Trombetas, Cipó I, Zona Leste, 12200-36025” and “Oriximiná, PA, Brasil 25/02/2007, R. B. Martines” (UFMG). The type locality is: Porto Trombetas, in the municipality of Oriximiná, state of Pará, northern Brazil.</p></tp:treatment-sec><tp:treatment-sec sec-type="Paratypes"><title>Paratypes.</title><p>10 ♂♂, with the following label data: “EIA Porto Trombetas, Monte Branco 2, Zona Leste, 11567-34328” and “Oriximiná, PA, Brasil 11/12/2006, R. B. Martines” (UFMG); “idem, 11575-34366” and “idem” (UFMG); “idem, 11578-34374” and “idem” (UFMG); “idem, Cipó 2, Zona Leste, 11634-34512” (SEMC) and “idem, 13/12/2006” and “idem” (UFMG); “idem, Teófilo 2, Zona Leste, 11545-34254” and “idem, 10/12/2006” (UFMG); “ParNa S. do Divisor, 12512-36708” and “Mâncio Lima, AC, Brasil, 21/11/1996, E. F. Morato” (UFMG); “idem, 12541-36759” and “idem” (UFMG); “14507-42692” and “Santarém, PA, Brasil, 11/12/1978, A. Raw”, (UFMG); “14917-43369” and “Manaus, AM, Brasil, 08/10/1988, E. F. Morato” (UFMG); “Santa Maria, <named-content xmlns:xlink="http://www.w3.org/1999/xlink" content-type="dwc:verbatimCoordinates" xlink:type="simple">04°13'S, 55°58'W</named-content>, 14396-42535” and “Itaituba, PA, Brasil, 18/01/1979, J. M. F. Camargo” (UFMG).
                        </p></tp:treatment-sec><tp:treatment-sec sec-type="Diagnosis"><title>Diagnosis.</title><p><italic><tp:taxon-name>Euglossa moratoi</tp:taxon-name></italic> sp. n. can be distinguished most easily from <italic><tp:taxon-name>Euglossa crassipunctata</tp:taxon-name></italic>, <italic><tp:taxon-name>Euglossa sapphirina</tp:taxon-name></italic>,and <italic><tp:taxon-name>Euglossa clausi</tp:taxon-name></italic> due to its small size (ca.20% smaller than the other species), the projecting pronotal dorsolateral angle which is more acute (slightly pointing) at its apex (differing from the rather bluntly rounded and non-projecting angle in all other species in the <italic>crassipunctata</italic> group) (<xref ref-type="fig" rid="F5">Fig. 17</xref>; <italic>cf</italic>. <xref ref-type="fig" rid="F1">figure 2</xref>), and the longer posterior mesotibial tuft relative to those in <italic><tp:taxon-name>Euglossa crassipunctata</tp:taxon-name></italic>, <italic><tp:taxon-name>Euglossa sapphirina</tp:taxon-name></italic>, and <italic><tp:taxon-name>Euglossa clausi</tp:taxon-name></italic> (<xref ref-type="fig" rid="F6">Figs 19, 20</xref>); photographs of the holotypes of <italic><tp:taxon-name>Euglossa crassipunctata</tp:taxon-name></italic> and <italic><tp:taxon-name>Euglossa sapphirina</tp:taxon-name></italic> are in <xref ref-type="bibr" rid="B30">Nemésio 2009</xref>: 87). The paraocular ivory markings in <italic><tp:taxon-name>Euglossa moratoi</tp:taxon-name></italic> are not as wide below as in the other three species (<xref ref-type="fig" rid="F5">Fig. 18</xref>). Moreover, <italic><tp:taxon-name>Euglossa moratoi</tp:taxon-name></italic> is the least bluish of all four species in this complex, with bluish coloration only on the clypeus and upper frons, mesoscutum, and S2 (<xref ref-type="fig" rid="F5">Figs 16–18</xref>), although there is some variation whereby the blue is slightly more extensive but still always less so than the other species. <italic><tp:taxon-name>Euglossa crassipunctata</tp:taxon-name></italic> and <italic><tp:taxon-name>Euglossa clausi</tp:taxon-name></italic>, on the other hand, have strong bluish hues on the metasoma, particularly the sterna and also on the metatibia in the latter species. <italic><tp:taxon-name>Euglossa sapphirina</tp:taxon-name></italic> is an entirely bluish-violet bee. The apical setae of S7 of <italic><tp:taxon-name>Euglossa moratoi</tp:taxon-name></italic> are restricted to the very outer sides of the invaginated section, whereas such setae are distributed throughout the invaginated section in <italic><tp:taxon-name>Euglossa clausi</tp:taxon-name></italic>, although these sterna are otherwise virtually identical between the two species. The posterolateral projections of the anterior section of S8 in <italic><tp:taxon-name>Euglossa moratoi</tp:taxon-name></italic> are strongly prominent and angled (<xref ref-type="fig" rid="F7">Fig. 22</xref>), while they are distinctly weaker in <italic><tp:taxon-name>Euglossa clausi</tp:taxon-name></italic>, as is the development of the basolateral projections of the posterior section. The gonostylus of <italic><tp:taxon-name>Euglossa moratoi</tp:taxon-name></italic> is comparatively shorter than in <italic><tp:taxon-name>Euglossa clausi</tp:taxon-name></italic> and slightly upcurved (in <italic><tp:taxon-name>Euglossa clausi</tp:taxon-name></italic> it is more straight or even slightly downcurved) (<xref ref-type="fig" rid="F7">Figs 23–25</xref>). <italic><tp:taxon-name>Euglossa moratoi</tp:taxon-name></italic> is among the smallest of all <!--PageBreak--><italic><tp:taxon-name>Euglossa</tp:taxon-name></italic>. While the holotype is approximately 8.0 mm in length, some specimens barely exceed 7.0 mm.
                        </p></tp:treatment-sec><tp:treatment-sec sec-type="Description"><title>Description.</title><p>♂: Body length ca. 8.0 mm; forewing length ca. 6.7 mm; head width 3.7 mm; interorbital distance at level of antennal sockets 2.1 mm; maximum interorbital distance 2.2 mm; labiomaxillary complex in repose reaching tip of body; scape length 0.56 mm; compound eye length 2.4 mm; mesoscutellum width 2.0 mm, length 0.93 mm; abdominal width 3.4 mm.</p><p><!--PageBreak--><italic>Coloration and vestiture</italic>: Clypeus and upper frons dark blue, remainder of face greenish (<xref ref-type="fig" rid="F5">Fig. 18</xref>); ivory paraocular markings well developed, reaching malar area, not very wide below; anterior surface of antennal scape black; mesoscutum bluish-green, mesoscutellum and metasoma green (<xref ref-type="fig" rid="F5">Figs 16, 17</xref>). Wing membranes lightly infumate. Pubescence very sparse, predominantly fulvous on metasoma and around antennal sockets, black and fulvous setae on mesosoma (compared to predominantly black setae in <italic><tp:taxon-name>Euglossa clausi</tp:taxon-name></italic>). Protibia and probasitarsus fringed with dense, fulvous setae; velvet area occupying all ventral surface of mesotibia, posterior mesotibial tuft approximately nearly one-third size of anterior tuft, triangular, slightly long and merging with anterior tuft; anterior mesotibial tuft oval, 2.5 times larger than posterior tuft (<xref ref-type="fig" rid="F6">Figs 19, 20</xref>); metatibia oblong-rhomboid, inflated (<xref ref-type="fig" rid="F6">Fig. 21</xref>).
                        </p><p><italic>Punctation</italic>: Mesoscutum with large circular punctures separated by a puncture width or less except anteromedially separated by a puncture width or greater particularly medially; punctures on mesoscutellum sparser than on disc of mesoscutum, with larger circular punctures separated by a puncture width or greater except along borders punctures separated by less than a puncture width. Punctation on discal base of T1 with large circular punctures of roughly same size more clearly defined medially and separated by less than a puncture width; punctation on T1–T6 dense, comprised of small hexagonal punctures; on T7 sparse relative to preceding terga, with large circular punctures; S2 with very small, widely-separated, semicircular tufts.
                        </p><p><italic>Terminalia</italic>: Male terminalia as in <xref ref-type="fig" rid="F7">figures 22–25</xref>. S7 largely as in <italic><tp:taxon-name>Euglossa clausi</tp:taxon-name></italic>, with posterior margin of S7 slightly invaginated mesally, forming a shallow incision with converging sides forming an angle of ~110°, lateral sections slightly curved; apical setae only on outer sides of invaginated section, comprising four alveoli (with one seta each) on each side; notospiculum weak, slightly divided apically, posterolateral projections of anterior section large and pronounced; posterior section triangular, sharply pointed<!--PageBreak--> apically, with prominent basolateral points; anteriormost section of gonobase curved ventrally forming an angle of ~100° with remainder of ventral edge; gonostylus simple (‘type V’ of <xref ref-type="bibr" rid="B52">Ospina-Torres et al. 2006</xref>), lateral section with lobe pointed and slightly curved upwards (<italic>sensu</italic> <xref ref-type="bibr" rid="B13">Hinojosa-Díaz 2008</xref>); gonostylar setae long throughout; dorsal process of gonocoxa well developed, apical process evenly rounded laterally.
                        </p><p>♀: Unknown.</p></tp:treatment-sec><tp:treatment-sec sec-type="Etymology"><title>Etymology.</title><p>The specific epithet is a patronym honoring Dr. Élder Ferreira Morato, noted entomologist and close colleague of the senior author.</p></tp:treatment-sec><tp:treatment-sec sec-type="Baits"><title>Baits.</title><p>Specimens of this species have been collected mostly at baits of vanillin, although a few specimens were also attracted to cineole, eugenol, and skatole.</p></tp:treatment-sec><tp:treatment-sec sec-type="Geographic distribution"><title>Geographic distribution.</title><p><italic><tp:taxon-name>Euglossa moratoi</tp:taxon-name></italic> seems to be widespread in the Amazon Basin. Males have been collected from the westernmost part of the Brazilian Amazon (<xref ref-type="bibr" rid="B41">Nemésio and Morato 2004</xref>, 2006; <xref ref-type="bibr" rid="B60">Storck-Tonon et al. 2009</xref>; <xref ref-type="bibr" rid="B51">Oliveira et al. 2010</xref>) to the state of Pará in the east, where the holotype and some paratypes were collected. We have not examined the individuals identified as <italic><tp:taxon-name>Euglossa crassipunctata</tp:taxon-name></italic> in <xref ref-type="bibr" rid="B57">Rasmussen (2009)</xref>, but it is possible that those also belong to <italic><tp:taxon-name>Euglossa moratoi</tp:taxon-name></italic> or perhaps yet another undescribed species (this seems the most likely of the two scenarios).
                        </p></tp:treatment-sec><tp:treatment-sec sec-type="Comments"><title>Comments.</title><p>Specimens of this species have been treated as <italic><tp:taxon-name>Euglossa crassipunctata</tp:taxon-name></italic> in the literature (<xref ref-type="bibr" rid="B41">Nemésio and Morato 2004</xref>, <xref ref-type="bibr" rid="B42">2006</xref>; <xref ref-type="bibr" rid="B60">Storck-Tonon et al. 2009</xref>; <xref ref-type="bibr" rid="B51">Oliveira et al. 2010</xref>).
                        </p><fig id="F4" position="float" orientation="portrait"><label>Figures 12–15.</label><caption><p>Male terminalia of <italic><tp:taxon-name>Euglossa crassipunctata</tp:taxon-name></italic> Moure. <bold>12</bold> Eighth metasomal sternum (note that relative proportions of the anterior section to the posterior section may be distorted owing to position of sclerite when photographed) <bold>13</bold> Genital capsule, dorsal view <bold>14</bold> Genital capsule, lateral view <bold>15</bold>  Genital capsule, ventral view.</p></caption><graphic xmlns:xlink="http://www.w3.org/1999/xlink" xlink:href="ZooKeys-222-047-g004.jpg" position="float" orientation="portrait" xlink:type="simple"/></fig><fig id="F5" position="float" orientation="portrait"><label>Figures 16–18.</label><caption><p>Photomicrographs of paratype male of <italic><tp:taxon-name>Euglossa moratoi</tp:taxon-name></italic> Nemésio and Engel, sp. n. <bold>16</bold> Lateral habitus <bold>17</bold> Dorsal habitus (arrow points to projected pronotal angle) <bold>18</bold> Facial aspect.</p></caption><graphic xmlns:xlink="http://www.w3.org/1999/xlink" xlink:href="ZooKeys-222-047-g005.jpg" position="float" orientation="portrait" xlink:type="simple"/></fig><fig id="F6" position="float" orientation="portrait"><label>Figures 19–21.</label><caption><p>Tibial characters of <italic><tp:taxon-name>Euglossa moratoi</tp:taxon-name></italic> Nemésio and Engel, sp. n. <bold>19</bold> Outer surface of mesotibia <bold>20</bold> Detail of mesotibial tufts <bold>21</bold> Outer surface of metatibia.</p></caption><graphic xmlns:xlink="http://www.w3.org/1999/xlink" xlink:href="ZooKeys-222-047-g006.jpg" position="float" orientation="portrait" xlink:type="simple"/></fig></tp:treatment-sec><tp:treatment-sec><!--Section generated to contain objects referenced in tp:taxon-treatment.--><fig id="F7" position="float" orientation="portrait"><label>Figures 22–25.</label><caption><p>Male terminalia of <italic><tp:taxon-name>Euglossa moratoi</tp:taxon-name></italic> Nemésio and Engel, sp. n. <bold>22</bold> Eighth metasomal sternum (note that relative proportions of the anterior section to the posterior section may be distorted owing to position of sclerite when photographed) <bold>23</bold> Genital capsule, dorsal view <bold>24</bold> Genital capsule, lateral view <bold>25</bold> Genital capsule, ventral view.</p></caption><graphic xmlns:xlink="http://www.w3.org/1999/xlink" xlink:href="ZooKeys-222-047-g007.jpg" position="float" orientation="portrait" xlink:type="simple"/></fig><fig id="F1" position="float" orientation="portrait"><label>Figures 1–3.</label><caption><p>Photomicrographs of paratype male of <italic><tp:taxon-name>Euglossa clausi</tp:taxon-name></italic> Nemésio and Engel, sp. n. <bold>1</bold> Lateral habitus <bold>2</bold> Dorsal habitus (arrow points to rounded pronotal angle) <bold>3</bold> Facial aspect.</p></caption><graphic xmlns:xlink="http://www.w3.org/1999/xlink" xlink:href="ZooKeys-222-047-g001.jpg" position="float" orientation="portrait" xlink:type="simple"/></fig></tp:treatment-sec><ref-list><ref id="B30"><mixed-citation xmlns:xlink="http://www.w3.org/1999/xlink" xlink:type="simple"><person-group><name name-style="western"><surname>Nemésio</surname><given-names>A</given-names></name></person-group> (<year>2009</year>)<article-title> Orchid bees (Hymenoptera: Apidae) of the Brazilian Atlantic Forest.</article-title><source>Zootaxa </source><volume>2041</volume>: <fpage>1</fpage>-<lpage>242</lpage>.</mixed-citation></ref><ref id="B52"><mixed-citation xmlns:xlink="http://www.w3.org/1999/xlink" xlink:type="simple"><person-group><name name-style="western"><surname>Ospina-Torres</surname><given-names>R</given-names></name><name name-style="western"><surname>Parra-H</surname><given-names>A</given-names></name><name name-style="western"><surname>Gonzalez</surname><given-names>VH</given-names></name></person-group> (<year>2006</year>)<article-title> The male gonostylus of the orchid bee genus <italic>Euglossa</italic> (Apidae: Euglossini).</article-title><source>Zootaxa </source><volume>1320</volume>: <fpage>49</fpage>-<lpage>55</lpage>.</mixed-citation></ref><ref id="B13"><mixed-citation xmlns:xlink="http://www.w3.org/1999/xlink" xlink:type="simple"><person-group><name name-style="western"><surname>Hinojosa-Díaz</surname><given-names>IA</given-names></name></person-group> (<year>2008</year>)<article-title> Male genitalic morphology of orchid bees of the genus <italic>Euglossa</italic> (Hymenoptera: Apidae).</article-title><source>Scientific Papers, Natural History Museum, University of Kansas </source><volume>41</volume>: <fpage>1</fpage>-<lpage>19</lpage>.</mixed-citation></ref><ref id="B41"><mixed-citation xmlns:xlink="http://www.w3.org/1999/xlink" xlink:type="simple"><person-group><name name-style="western"><surname>Nemésio</surname><given-names>A</given-names></name><name name-style="western"><surname>Morato</surname><given-names>EF</given-names></name></person-group> (<year>2004</year>)<article-title> Euglossina (Hymenoptera: Apidae: Apini) of the Humaitá Reserve, Acre State, Brazilian Amazon, with comments on bait trap efficiency.</article-title><source>Revista de Tecnologia e Ambiente </source><volume>10</volume> (<issue>2</issue>): <fpage>71</fpage>-<lpage>80</lpage>.</mixed-citation></ref><ref id="B60"><mixed-citation xmlns:xlink="http://www.w3.org/1999/xlink" xlink:type="simple"><person-group><name name-style="western"><surname>Storck-Tonon</surname><given-names>D</given-names></name><name name-style="western"><surname>Morato</surname><given-names>EF</given-names></name><name name-style="western"><surname>Oliveira</surname><given-names>ML</given-names></name></person-group> (<year>2009</year>)<article-title> Fauna de Euglossina (Hymenoptera: Apidae) da Amazônia sul-ocidental, Acre, Brasil.</article-title><source>Acta Amazonica </source><volume>39</volume> (<issue>3</issue>): <fpage>693</fpage>-<lpage>706</lpage>. doi: <ext-link ext-link-type="uri" xlink:href="http://dx.doi.org/10.1590/S0044-59672009000300026" xlink:type="simple">10.1590/S0044-59672009000300026</ext-link></mixed-citation></ref><ref id="B51"><mixed-citation xmlns:xlink="http://www.w3.org/1999/xlink" xlink:type="simple"><person-group><name name-style="western"><surname>Oliveira</surname><given-names>ML</given-names></name><name name-style="western"><surname>Silva</surname><given-names>SJR</given-names></name><name name-style="western"><surname>Silva</surname><given-names>MC</given-names></name><name name-style="western"><surname>Araújo</surname><given-names>ACO</given-names></name><name name-style="western"><surname>Albuquerque</surname><given-names>MIC</given-names></name><name name-style="western"><surname>Tavares</surname><given-names>SF</given-names></name></person-group> (<year>2010</year>)<article-title> Abelhas de Roraima: Por que tantas espécies em tão pouco espaço?</article-title> In: <person-group><name name-style="western"><surname>Barboza</surname><given-names>RI</given-names></name><name name-style="western"><surname>Melo</surname><given-names>VF</given-names></name></person-group> (<role>Eds</role>). <issue-title>Roraima: Homem, Ambiente e Ecologia.</issue-title><source>INPA, Manaus</source>: <fpage>523</fpage>-<lpage>540</lpage>.</mixed-citation></ref><ref id="B57"><mixed-citation xmlns:xlink="http://www.w3.org/1999/xlink" xlink:type="simple"><person-group><name name-style="western"><surname>Rasmussen</surname><given-names>C</given-names></name></person-group> (<year>2009</year>)<article-title> Diversity and abundance of orchid bees (Hymenoptea: Apidae, Euglossini) in a tropical rainforest succession.</article-title><source>Neotropical Entomology </source><volume>38</volume> (<issue>1</issue>): <fpage>66</fpage>-<lpage>73</lpage>. doi: <ext-link ext-link-type="uri" xlink:href="http://dx.doi.org/10.1590/S1519-566X2009000100006" xlink:type="simple">10.1590/S1519-566X2009000100006</ext-link></mixed-citation></ref><ref id="B42"><mixed-citation xmlns:xlink="http://www.w3.org/1999/xlink" xlink:type="simple"><person-group><name name-style="western"><surname>Nemésio</surname><given-names>A</given-names></name><name name-style="western"><surname>Morato</surname><given-names>EF</given-names></name></person-group> (<year>2006</year>)<article-title> The orchid-bee fauna (Hymenoptera: Apidae) of Acre State (northwestern Brazil) and a re-evaluation of euglossine bait-trapping.</article-title><source>Lundiana </source><volume>7</volume> (<issue>1</issue>): <fpage>59</fpage>-<lpage>64</lpage>.</mixed-citation></ref></ref-list></tp:taxon-treatment>
