# Supplementary material for: Three new cryptic species of Euglossa from Brazil (Hymenoptera, Apidae)
Source: Zookeys. 2012 Sep 21;(222):47–68. doi: 10.3897/zookeys.222.3382 (PMC3459030; doi:10.3897/zookeys.222.3382)
Supplement: XML Treatment for Euglossa pepei [file zookeys.222.3382-treatment3.xml]

<!DOCTYPE tp:taxon-treatment
  PUBLIC "-//TaxonX//DTD Taxonomic Treatment Publishing DTD v0 20100105//EN" "tax-treatment-NSO.dtd">
<tp:taxon-treatment xmlns:tp="http://www.plazi.org/taxpub"><tp:treatment-meta><mixed-citation publication-type="journal"><person-group><name><surname>Nemésio</surname><given-names>André</given-names></name><name><surname>Engel</surname><given-names>Michael S.</given-names></name></person-group><article-title>Three new cryptic species of 
                    <italic>Euglossa</italic> from Brazil (Hymenoptera, Apidae)
                </article-title><source>Zookeys</source><day>21</day><month>9</month><year>2012</year><volume>2012</volume><issue>222</issue><fpage>47</fpage><lpage>68</lpage><pub-id pub-id-type="doi">10.3897/zookeys.222.3382</pub-id></mixed-citation></tp:treatment-meta><tp:nomenclature><tp:taxon-name>
                            <tp:taxon-name-part taxon-name-part-type="genus">Euglossa</tp:taxon-name-part>
                            <tp:taxon-name-part taxon-name-part-type="species">pepei</tp:taxon-name-part>
                        <object-id xmlns:xlink="http://www.w3.org/1999/xlink" xlink:type="simple">urn:lsid:zoobank.org:act:FFEAFD21-E49B-4313-9A5D-27313107095B</object-id>
								<object-id xmlns:xlink="http://www.w3.org/1999/xlink" xlink:type="simple">http://species-id.net/wiki/Euglossa_pepei</object-id>
								</tp:taxon-name><tp:taxon-status xmlns:xlink="http://www.w3.org/1999/xlink" xlink:type="simple">sp. n.</tp:taxon-status><xref ref-type="fig" rid="F8">Figures 26</xref><xref ref-type="fig" rid="F9"/><xref ref-type="fig" rid="F10">36</xref></tp:nomenclature><tp:treatment-sec sec-type="Holotype"><title>Holotype.</title><p>♂, with the following data: “Euglossina da Hileia Baiana, PN Pau Brasil, 19679-56729” and “Porto Seguro, BA, Brasil, 19/04/2009, A. Nemésio” (UFMG). Details of the type locality are: Parque Nacional do Pau Brasil (<named-content xmlns:xlink="http://www.w3.org/1999/xlink" content-type="dwc:verbatimCoordinates" xlink:type="simple">16°31'S, 39°17'W</named-content>; 90 m a.s.l.), in the municipality of Porto Seguro, state of Bahia, northeastern Brazil.
                        </p></tp:treatment-sec><tp:treatment-sec sec-type="Paratypes"><title>Paratypes.</title><p>4♂♂, with the following label data: “Euglossina da Hileia Baiana, PN Pau Brasil, 19641-56644” and “Porto Seguro, BA, Brasil, 17/04/2009, A. Nemésio” (UFMG); “idem, 19659-56671” and “idem, 18/04/2009” (UFMG); “idem, 19706-56790” and “idem, 20/04/2009” (UFMG), and “Euglossina da Hileia Baiana, PN Descobrimento, 20601-58992” and “Prado, BA, Brasil, 18/12/2008, A. Nemésio” (SEMC).</p></tp:treatment-sec><tp:treatment-sec sec-type="Diagnosis"><title>Diagnosis.</title><p><italic><tp:taxon-name>Euglossa pepei</tp:taxon-name></italic> is the most distinctive of the species of <italic>crassipunctata</italic> group. The shape and size of the anterior mesotibial tuft and the presence of a minute posterior tuft (<xref ref-type="fig" rid="F9">Figs 29, 30</xref>) is most similar to that observed in <italic><tp:taxon-name>Euglossa parvula</tp:taxon-name></italic> Dressler. However, both species can be separated by the larger size of the oval anterior tuft and the smaller glandular scar of the metatibia in <italic><tp:taxon-name>Euglossa pepei</tp:taxon-name></italic>. In regards to the terminalia, S8 in <italic><tp:taxon-name>Euglossa pepei</tp:taxon-name></italic> is distinctly more slender (<italic>cf</italic>. <xref ref-type="fig" rid="F10">figures 33</xref> and <xref ref-type="fig" rid="F11">37</xref>), and the gonostylus is more pronounced (<italic>cf</italic>. <xref ref-type="fig" rid="F10">figures 34–36</xref> versus <xref ref-type="fig" rid="F11">38–40</xref>). In addition, the bluish coloration is practically restricted to the head and discal base of the mesoscutum, and the sterna are golden green, the latter feature contrasting with other species in the group for which there are at least present some bluish hues.
                        </p></tp:treatment-sec><tp:treatment-sec sec-type="Description"><title>Description.</title><p>♂: Body length ca. 9.5 mm; forewing length ca. 7.7 mm; head width 3.7 mm; interorbital distance at level of antennal socket 2.1 mm; maximum interorbital distance 2.6 mm; labiomaxillary complex in repose reaching apex of body; scape length 0.7 mm; compound eye length 2.7 mm; mesoscutellum width 2.3 mm, length 1.1 mm; abdominal width 3.8 mm.</p><p><italic>Coloration and vestiture</italic>: Clypeus and upper frons dark blue, remainder of head greenish (<xref ref-type="fig" rid="F8">Fig. 28</xref>); ivory paraocular markings well developed, reaching malar area but not particularly wide below; anterior surface of antennal scape black; discal base of mesoscutum blue, remainder of mesoscutum, mesoscutellum, and metasoma green (<xref ref-type="fig" rid="F8">Figs 26, 27</xref>). Wing membranes lightly infumate. Pubescence very sparse, predominantly fulvous setae on metasoma and around antennal sockets, black and fulvous setae on mesosoma, black setae especially prominent on mesoscutum (compared to<!--PageBreak--> predominantly fulvous setae in <italic><tp:taxon-name>Euglossa parvula</tp:taxon-name></italic>). Protibia and probasitarsus fringed with dense, fulvous setae; velvet area occupying all ventral surface of mesotibia, posterior mesotibial tuft very small, less than 1/30 of area of anterior tuft; anterior mesotibial tuft oval, very large, occupying approximately one quarter of velvet area length (<xref ref-type="fig" rid="F9">Figs 29, 30</xref>); metatibia oblong-rhomboid, inflated (<xref ref-type="fig" rid="F9">Fig. 31</xref>).
                        </p><p><italic>Punctation</italic>: Mesoscutum with circular punctures of two different sizes separated by less than a puncture width, those anterolaterally nearly contiguous; punctures on mesoscutellum more widely spaced than those of mesoscutal disc, with larger circular punctures separated by a puncture width or slightly less in medial third otherwise separated by less than a puncture width. Punctation on discal base of T1 with large circular punctures, punctures weak and separated by less than a puncture width; on distal part of T1 and T2–T6 dense, consisting of minute circular punctures; on T7 dense, with large circular punctures; S2 with very small, almost inconspicuous, widely-separated tufts.
                        </p><p><!--PageBreak--><!--PageBreak--><italic>Terminalia</italic>: Male terminalia as in <xref ref-type="fig" rid="F10">figures 32–36</xref>. Posterior margin of S7 deeply invaginated mesally, lateral sections almost straight; apical setae only on two apexes of invaginated section; notospiculum weak, slightly divided apically, posterolateral projects distinct (in this regard more similar to <italic><tp:taxon-name>Euglossa clausi</tp:taxon-name></italic>, <italic><tp:taxon-name>Euglossa moratoi</tp:taxon-name></italic>, and <italic><tp:taxon-name>Euglossa parvula</tp:taxon-name></italic>); posterior section triangular, elongate, pointed apically, with basolateral projections not as prominent as in <italic><tp:taxon-name>Euglossa clausi</tp:taxon-name></italic> and <italic><tp:taxon-name>Euglossa moratoi</tp:taxon-name></italic>; anteriormost section of gonobase curved ventrally, forming angle of ~110° with remainder of ventral edge; gonostylus simple (‘type V’ of <xref ref-type="bibr" rid="B52">Ospina-Torres et al. 2006</xref>), lateral lobe long, pointed and almost straight; gonostylar setae short throughout; dorsal process of gonocoxa well developed, apical process evenly rounded laterally (less regularly rounded in <italic><tp:taxon-name>Euglossa parvula</tp:taxon-name></italic>).
                        </p><p>♀: Unknown.</p></tp:treatment-sec><tp:treatment-sec sec-type="Etymology"><title>Etymology.</title><p>The specific epithet is a patronym honoring Leandro Mattos Santos, nicknamed “Pepê”, in recognition of his accomplishments in melittology.</p></tp:treatment-sec><tp:treatment-sec sec-type="Baits"><title>Baits.</title><p>All four of the known males were collected at baits of vanillin.</p></tp:treatment-sec><tp:treatment-sec sec-type="Geographic distribution"><title>Geographic distribution.</title><p><italic><tp:taxon-name>Euglossa pepei</tp:taxon-name></italic> is known only from the small type series, all collected at Parque Nacional do Pau Brasil, municipality of Porto Seguro, Bahia, Brazil<!--PageBreak-->.
                        </p><fig id="F7" position="float" orientation="portrait"><label>Figures 22–25.</label><caption><p>Male terminalia of <italic><tp:taxon-name>Euglossa moratoi</tp:taxon-name></italic> Nemésio and Engel, sp. n. <bold>22</bold> Eighth metasomal sternum (note that relative proportions of the anterior section to the posterior section may be distorted owing to position of sclerite when photographed) <bold>23</bold> Genital capsule, dorsal view <bold>24</bold> Genital capsule, lateral view <bold>25</bold> Genital capsule, ventral view.</p></caption><graphic xmlns:xlink="http://www.w3.org/1999/xlink" xlink:href="ZooKeys-222-047-g007.jpg" position="float" orientation="portrait" xlink:type="simple"/></fig><fig id="F8" position="float" orientation="portrait"><label>Figures 26–28.</label><caption><p>Photomicrographs of paratype male of <italic><tp:taxon-name>Euglossa pepei</tp:taxon-name></italic> Nemésio and Engel, sp. n. <bold>26</bold> Lateral habitus <bold>27</bold> Dorsal habitus <bold>28</bold> Facial aspect.</p></caption><graphic xmlns:xlink="http://www.w3.org/1999/xlink" xlink:href="ZooKeys-222-047-g008.jpg" position="float" orientation="portrait" xlink:type="simple"/></fig><fig id="F9" position="float" orientation="portrait"><label>Figures 29–31.</label><caption><p>Tibial characters of <italic><tp:taxon-name>Euglossa pepei</tp:taxon-name></italic> Nemésio and Engel, sp. n. <bold>29</bold> Outer surface of mesotibia <bold>30</bold> Detail of mesotibial tufts <bold>31</bold> Outer surface of metatibia.</p></caption><graphic xmlns:xlink="http://www.w3.org/1999/xlink" xlink:href="ZooKeys-222-047-g009.jpg" position="float" orientation="portrait" xlink:type="simple"/></fig><fig id="F10" position="float" orientation="portrait"><label>Figures 32–36.</label><caption><p>Male terminalia of <italic><tp:taxon-name>Euglossa pepei</tp:taxon-name></italic> Nemésio and Engel, sp. n. <bold>32</bold> Seventh metasomal sternum <bold>33</bold> Eighth sternum (note that relative proportions of the anterior section to the posterior section may be distorted owing to position of sclerite when photographed) <bold>34</bold> Genital capsule, dorsal view <bold>35</bold>  Genital capsule, lateral view <bold>36</bold> Genital capsule, ventral view.</p></caption><graphic xmlns:xlink="http://www.w3.org/1999/xlink" xlink:href="ZooKeys-222-047-g010.jpg" position="float" orientation="portrait" xlink:type="simple"/></fig><fig id="F11" position="float" orientation="portrait"><label>Figures 37–40.</label><caption><p>Male terminalia of <italic><tp:taxon-name>Euglossa parvula</tp:taxon-name></italic> Dressler. <bold>37</bold> Eighth metasomal sternum (note that relative proportions of the anterior section to the posterior section may be distorted owing to position of sclerite when photographed) <bold>38</bold> Genital capsule, dorsal view <bold>39</bold> Genital capsule, lateral view <bold>40</bold> Genital capsule, ventral view.</p></caption><graphic xmlns:xlink="http://www.w3.org/1999/xlink" xlink:href="ZooKeys-222-047-g011.jpg" position="float" orientation="portrait" xlink:type="simple"/></fig></tp:treatment-sec><ref-list><ref id="B52"><mixed-citation xmlns:xlink="http://www.w3.org/1999/xlink" xlink:type="simple"><person-group><name name-style="western"><surname>Ospina-Torres</surname><given-names>R</given-names></name><name name-style="western"><surname>Parra-H</surname><given-names>A</given-names></name><name name-style="western"><surname>Gonzalez</surname><given-names>VH</given-names></name></person-group> (<year>2006</year>)<article-title> The male gonostylus of the orchid bee genus <italic>Euglossa</italic> (Apidae: Euglossini).</article-title><source>Zootaxa </source><volume>1320</volume>: <fpage>49</fpage>-<lpage>55</lpage>.</mixed-citation></ref></ref-list></tp:taxon-treatment>
